# Supplementary material for: Differentiation between primary central nervous system lymphomas and gliomas according to pharmacokinetic parameters derived from dynamic contrast-enhanced magnetic resonance imaging
Source: Heliyon. 2024 Jun 6;10(12):e32619. doi: 10.1016/j.heliyon.2024.e32619 (PMC11215271; doi:10.1016/j.heliyon.2024.e32619)
Supplement: Multimedia component 1 [file mmc1.xls]

## Sheet: Sheet1
MMP2					VEGF					MVD
PCNSL		GBM			PCNSL		GBM			PCNSL		GBM
Case 1	0.0437	Case 1	0.096		Case 1	0.0511	Case 1	0.1449		Case 1	10	Case 1	26
Case 2	0.0266	Case 2	0.0705		Case 2	0.0287	Case 2	0.0636		Case 2	11	Case 2	35
Case 3	0.0651	Case 3	0.1138		Case 3	0.0361	Case 3	0.077		Case 3	18	Case 3	27
Case 4	0.0259	Case 4	0.1208		Case 4	0.0606	Case 4	0.086		Case 4	5	Case 4	30
Case 5	0.0458	Case 5	0.1468		Case 5	0.0823	Case 5	0.1013		Case 5	6	Case 5	22
Case 6	0.0491	Case 6	0.0865		Case 6	0.008	Case 6	0.0516		Case 6	6	Case 6	16
Case 7	0.0949	Case 7	0.0633		Case 7	0.0313	Case 7	0.0433		Case 7	7	Case 7	18
Case 8	0.1551	Case 8	0.1098		Case 8	0.0494	Case 8	0.133		Case 8	13	Case 8	30
Case 9	0.114	Case 9	0.0298		Case 9	0.0373	Case 9	0.0872		Case 9	6	Case 9	17
Case 10	0.0359	Case 10	0.0603		Case 10	0.0499	Case 10	0.1086		Case 10	21	Case 10	29
Case 11	0.0384	Case 11	0.0878		Case 11	0.0318	Case 11	0.1424		Case 11	9	Case 11	39
Case 12	0.0211	Case 12	0.0492		Case 12	0.0022	Case 12	0.1104		Case 12	8	Case 12	71
Case 13	0.021	Case 13	0.0352		Case 13	0.0151	Case 13	0.1533		Case 13	13	Case 13	49
Case 14	0.0218	Case 14	0.0741		Case 14	0.0558	Case 14	0.0387		Case 14	4	Case 14	1
Case 15	0.0422	Case 15	0.0975		Case 15	0.0048	Case 15	0.0968		Case 15	5	Case 15	19
Case 16	0.0268	Case 16	0.0791		Case 16	0.0284	Case 16	0.0917		Case 16	6	Case 16	49
Case 17	0.0748	Case 17	0.0933		Case 17	0.0168	Case 17	0.0515		Case 17	10	Case 17	24
		Case 18	0.1046				Case 18	0.0135				Case 18	32
		Case 19	0.0979				Case 19	0.0943				Case 19	31
		Case 20	0.0716				Case 20	0.0503				Case 20	51
		Case 21	0.0791				Case 21	0.0966				Case 21	21
	Legend：PCNSL: primary central nervous system lymphoma; GBM: glioblastoma;VEGF:vascular endothelial growth factor; MVD: microvessel density;MMP-2: Matrix Metallopeptidase-2

## Sheet: Sheet2
Ktrans							Kep							Ve							iAUC
PCNSL			GBM				PCNSL			GBM				PCNSL			GBM				PCNSL			GBM
Case 1	ETP	0.029	Case 1	ETP	0.163		Case 1	ETP	1.244	Case 1	ETP	3.709		Case 1	ETP	0.033	Case 1	ETP	0.721		Case 1	ETP	3.254	Case 1	ETP	30.327
Case 2	ETP	0.018	Case 2	ETP	0.093		Case 2	ETP	0.962	Case 2	ETP	0.873		Case 2	ETP	0.023	Case 2	ETP	0.24		Case 2	ETP	2.209	Case 2	ETP	13.013
Case 3	ETP	0.027	Case 3	ETP	0.219		Case 3	ETP	0.459	Case 3	ETP	1.057		Case 3	ETP	0.066	Case 3	ETP	0.396		Case 3	ETP	4.723	Case 3	ETP	22.799
Case 4	ETP	0.144	Case 4	ETP	0.32		Case 4	ETP	0.222	Case 4	ETP	0.608		Case 4	ETP	0.637	Case 4	ETP	0.564		Case 4	ETP	17.221	Case 4	ETP	41.385
Case 5	ETP	0.104	Case 5	ETP	0.495		Case 5	ETP	0.303	Case 5	ETP	3.436		Case 5	ETP	0.339	Case 5	ETP	0.373		Case 5	ETP	25.796	Case 5	ETP	34.005
Case 6	ETP	0.22	Case 6	ETP	0.17		Case 6	ETP	0.287	Case 6	ETP	3.709		Case 6	ETP	0.77	Case 6	ETP	0.213		Case 6	ETP	49.323	Case 6	ETP	14.067
Case 7	ETP	0.232	Case 7	ETP	0.11		Case 7	ETP	0.346	Case 7	ETP	5.668		Case 7	ETP	0.69	Case 7	ETP	0.109		Case 7	ETP	47.748	Case 7	ETP	15.261
Case 8	ETP	0.114	Case 8	ETP	0.246		Case 8	ETP	0.187	Case 8	ETP	2.228		Case 8	ETP	0.661	Case 8	ETP	0.343		Case 8	ETP	26.227	Case 8	ETP	11.27
Case 9	ETP	0.237	Case 9	ETP	0.529		Case 9	ETP	0.288	Case 9	ETP	1.122		Case 9	ETP	0.806	Case 9	ETP	0.498		Case 9	ETP	37.178	Case 9	ETP	40.94
Case 10	ETP	0.134	Case 10	ETP	0.181		Case 10	ETP	0.246	Case 10	ETP	2.146		Case 10	ETP	0.621	Case 10	ETP	0.407		Case 10	ETP	42.548	Case 10	ETP	24.313
Case 11	ETP	0.226	Case 11	ETP	0.122		Case 11	ETP	0.375	Case 11	ETP	0.789		Case 11	ETP	0.68	Case 11	ETP	0.207		Case 11	ETP	46.497	Case 11	ETP	9.102
Case 12	ETP	0.104	Case 12	ETP	0.071		Case 12	ETP	0.207	Case 12	ETP	0.721		Case 12	ETP	0.617	Case 12	ETP	0.208		Case 12	ETP	22.332	Case 12	ETP	9.818
Case 13	ETP	0.115	Case 13	ETP	0.103		Case 13	ETP	0.461	Case 13	ETP	0.534		Case 13	ETP	0.638	Case 13	ETP	0.474		Case 13	ETP	24.172	Case 13	ETP	10.067
Case 14	ETP	0.251	Case 14	ETP	0.174		Case 14	ETP	0.38	Case 14	ETP	0.413		Case 14	ETP	0.617	Case 14	ETP	0.419		Case 14	ETP	34.664	Case 14	ETP	23.93
Case 15	ETP	0.171	Case 15	ETP	0.133		Case 15	ETP	0.466	Case 15	ETP	0.611		Case 15	ETP	0.507	Case 15	ETP	0.334		Case 15	ETP	19.827	Case 15	ETP	14.853
Case 16	ETP	0.059	Case 16	ETP	0.16		Case 16	ETP	2.205	Case 16	ETP	0.399		Case 16	ETP	0.084	Case 16	ETP	0.501		Case 16	ETP	4.843	Case 16	ETP	26.004
Case 17	ETP	0.078	Case 17	ETP	0.207		Case 17	ETP	0.242	Case 17	ETP	0.66		Case 17	ETP	0.464	Case 17	ETP	0.582		Case 17	ETP	11.946	Case 17	ETP	35.33
Case 1	PTP	0.054	Case 18	ETP	0.147		Case 1	PTP	0.275	Case 18	ETP	0.287		Case 1	PTP	0.058	Case 18	ETP	0.609		Case 1	PTP	4.235	Case 18	ETP	23.269
Case 2	PTP	0.077	Case 19	ETP	0.179		Case 2	PTP	0.105	Case 19	ETP	0.578		Case 2	PTP	0.038	Case 19	ETP	0.678		Case 2	PTP	2.909	Case 19	ETP	32.464
Case 3	PTP	0.028	Case 20	ETP	0.2		Case 3	PTP	0.112	Case 20	ETP	0.513		Case 3	PTP	0.048	Case 20	ETP	0.395		Case 3	PTP	3.252	Case 20	ETP	27.703
Case 4	PTP	0.101	Case 21	ETP	0.189		Case 4	PTP	0.135	Case 21	ETP	2.251		Case 4	PTP	0.074	Case 21	ETP	0.423		Case 4	PTP	5.088	Case 21	ETP	30.415
Case 5	PTP	0.161	Case 1	PTP	0.063		Case 5	PTP	0.119	Case 1	PTP	0.808		Case 5	PTP	0.041	Case 1	PTP	0.03		Case 5	PTP	3.946	Case 1	PTP	1.691
Case 6	PTP	0.102	Case 2	PTP	0.103		Case 6	PTP	0.217	Case 2	PTP	1.86		Case 6	PTP	0.046	Case 2	PTP	0.034		Case 6	PTP	4.724	Case 2	PTP	6.555
Case 7	PTP	0.078	Case 3	PTP	0.141		Case 7	PTP	0.185	Case 3	PTP	0.834		Case 7	PTP	0.052	Case 3	PTP	0.027		Case 7	PTP	4.964	Case 3	PTP	5.101
Case 8	PTP	0.223	Case 4	PTP	0.122		Case 8	PTP	0.175	Case 4	PTP	0.917		Case 8	PTP	0.074	Case 4	PTP	0.058		Case 8	PTP	5.087	Case 4	PTP	2.102
Case 9	PTP	0.046	Case 5	PTP	0.113		Case 9	PTP	0.173	Case 5	PTP	1.272		Case 9	PTP	0.028	Case 5	PTP	0.04		Case 9	PTP	3.514	Case 5	PTP	2.35
Case 10	PTP	0.066	Case 6	PTP	0.105		Case 10	PTP	0.138	Case 6	PTP	1.155		Case 10	PTP	0.051	Case 6	PTP	0.073		Case 10	PTP	7.286	Case 6	PTP	2.103
Case 11	PTP	0.112	Case 7	PTP	0.168		Case 11	PTP	0.095	Case 7	PTP	0.974		Case 11	PTP	0.026	Case 7	PTP	0.055		Case 11	PTP	3.073	Case 7	PTP	4.705
Case 12	PTP	0.123	Case 8	PTP	0.106		Case 12	PTP	0.12	Case 8	PTP	1.215		Case 12	PTP	0.031	Case 8	PTP	0.07		Case 12	PTP	3.908	Case 8	PTP	6.663
Case 13	PTP	0.074	Case 9	PTP	0.062		Case 13	PTP	0.349	Case 9	PTP	2.791		Case 13	PTP	0.018	Case 9	PTP	0.061		Case 13	PTP	3.512	Case 9	PTP	6.857
Case 14	PTP	0.098	Case 10	PTP	0.053		Case 14	PTP	0.091	Case 10	PTP	1.457		Case 14	PTP	0.024	Case 10	PTP	0.081		Case 14	PTP	1.981	Case 10	PTP	6.275
Case 15	PTP	0.019	Case 11	PTP	0.055		Case 15	PTP	0.027	Case 11	PTP	1.198		Case 15	PTP	0.08	Case 11	PTP	0.076		Case 15	PTP	2.069	Case 11	PTP	8.555
Case 16	PTP	0.059	Case 12	PTP	0.02		Case 16	PTP	0.139	Case 12	PTP	0.975		Case 16	PTP	0.055	Case 12	PTP	0.071		Case 16	PTP	2.89	Case 12	PTP	8.166
Case 17	PTP	0.03	Case 13	PTP	0.024		Case 17	PTP	0.092	Case 13	PTP	0.094		Case 17	PTP	0.04	Case 13	PTP	0.029		Case 17	PTP	2.41	Case 13	PTP	5.522
Case 1	CNP	0.009	Case 14	PTP	0.045		Case 1	CNP	0.162	Case 14	PTP	0.147		Case 1	CNP	0.018	Case 14	PTP	0.066		Case 1	CNP	1.17	Case 14	PTP	3.242
Case 2	CNP	0.007	Case 15	PTP	0.058		Case 2	CNP	0.096	Case 15	PTP	0.133		Case 2	CNP	0.017	Case 15	PTP	0.028		Case 2	CNP	0.989	Case 15	PTP	10.823
Case 3	CNP	0.008	Case 16	PTP	0.055		Case 3	CNP	0.12	Case 16	PTP	0.174		Case 3	CNP	0.03	Case 16	PTP	0.025		Case 3	CNP	0.932	Case 16	PTP	3.7
Case 4	CNP	0.006	Case 17	PTP	0.034		Case 4	CNP	0.067	Case 17	PTP	0.555		Case 4	CNP	0.017	Case 17	PTP	0.023		Case 4	CNP	1.594	Case 17	PTP	3.344
Case 5	CNP	0.052	Case 18	PTP	0.04		Case 5	CNP	0.054	Case 18	PTP	1.013		Case 5	CNP	0.018	Case 18	PTP	0.061		Case 5	CNP	1.223	Case 18	PTP	2.559
Case 6	CNP	0.022	Case 19	PTP	0.103		Case 6	CNP	0.065	Case 19	PTP	0.29		Case 6	CNP	0.021	Case 19	PTP	0.046		Case 6	CNP	0.822	Case 19	PTP	2.644
Case 7	CNP	0.009	Case 20	PTP	0.055		Case 7	CNP	0.059	Case 20	PTP	0.875		Case 7	CNP	0.028	Case 20	PTP	0.039		Case 7	CNP	1.527	Case 20	PTP	9.541
Case 8	CNP	0.015	Case 21	PTP	0.078		Case 8	CNP	0.098	Case 21	PTP	0.189		Case 8	CNP	0.016	Case 21	PTP	0.058		Case 8	CNP	0.617	Case 21	PTP	4.032
Case 9	CNP	0.019	Case 1	CNP	0.008		Case 9	CNP	0.086	Case 1	CNP	0.051		Case 9	CNP	0.012	Case 1	CNP	0.033		Case 9	CNP	1.312	Case 1	CNP	1.432
Case 10	CNP	0.01	Case 2	CNP	0.007		Case 10	CNP	0.079	Case 2	CNP	0.132		Case 10	CNP	0.011	Case 2	CNP	0.024		Case 10	CNP	2.269	Case 2	CNP	0.744
Case 11	CNP	0.011	Case 3	CNP	0.01		Case 11	CNP	0.046	Case 3	CNP	0.097		Case 11	CNP	0.016	Case 3	CNP	0.026		Case 11	CNP	1.88	Case 3	CNP	1.007
Case 12	CNP	0.012	Case 4	CNP	0.008		Case 12	CNP	0.065	Case 4	CNP	0.138		Case 12	CNP	0.018	Case 4	CNP	0.018		Case 12	CNP	3.719	Case 4	CNP	1.294
Case 13	CNP	0.016	Case 5	CNP	0.007		Case 13	CNP	0.047	Case 5	CNP	0.151		Case 13	CNP	0.019	Case 5	CNP	0.017		Case 13	CNP	1.286	Case 5	CNP	1.277
Case 14	CNP	0.039	Case 6	CNP	0.011		Case 14	CNP	0.041	Case 6	CNP	0.112		Case 14	CNP	0.017	Case 6	CNP	0.038		Case 14	CNP	1.108	Case 6	CNP	1.751
Case 15	CNP	0.009	Case 7	CNP	0.014		Case 15	CNP	0.058	Case 7	CNP	0.077		Case 15	CNP	0.021	Case 7	CNP	0.016		Case 15	CNP	1.521	Case 7	CNP	0.951
Case 16	CNP	0.011	Case 8	CNP	0.053		Case 16	CNP	0.133	Case 8	CNP	0.102		Case 16	CNP	0.007	Case 8	CNP	0.015		Case 16	CNP	2.31	Case 8	CNP	0.781
Case 17	CNP	0.017	Case 9	CNP	0.019		Case 17	CNP	0.089	Case 9	CNP	0.061		Case 17	CNP	0.013	Case 9	CNP	0.012		Case 17	CNP	1.728	Case 9	CNP	1.075
			Case 10	CNP	0.041					Case 10	CNP	0.065					Case 10	CNP	0.024					Case 10	CNP	0.785
			Case 11	CNP	0.021					Case 11	CNP	0.122					Case 11	CNP	0.03					Case 11	CNP	1.565
			Case 12	CNP	0.011					Case 12	CNP	0.052					Case 12	CNP	0.013					Case 12	CNP	1.253
			Case 13	CNP	0.018					Case 13	CNP	0.045					Case 13	CNP	0.01					Case 13	CNP	1.45
			Case 14	CNP	0.012					Case 14	CNP	0.067					Case 14	CNP	0.016					Case 14	CNP	0.667
			Case 15	CNP	0.008					Case 15	CNP	0.048					Case 15	CNP	0.017					Case 15	CNP	0.798
			Case 16	CNP	0.016					Case 16	CNP	0.059					Case 16	CNP	0.021					Case 16	CNP	2.517
			Case 17	CNP	0.023					Case 17	CNP	0.05					Case 17	CNP	0.024					Case 17	CNP	1.001
			Case 18	CNP	0.017					Case 18	CNP	0.065					Case 18	CNP	0.017					Case 18	CNP	1.298
			Case 19	CNP	0.018					Case 19	CNP	0.057					Case 19	CNP	0.017					Case 19	CNP	0.654
			Case 20	CNP	0.023					Case 20	CNP	0.072					Case 20	CNP	0.015					Case 20	CNP	0.797
			Case 21	CNP	0.024					Case 21	CNP	0.053					Case 21	CNP	0.009					Case 21	CNP	1.197
	Legend：ETP: enhancing tumor parenchyma; PTP: peritumoral parenchyma; CNP: contralateral normal parenchyma;PCNSL: primary central nervous system lymphoma; GBM: glioblastoma
